# Supplementary material for: Parallel Factorization to Implement Group Analysis in Brain Networks Estimation
Source: Sensors (Basel). 2023 Feb 3;23(3):1693. doi: 10.3390/s23031693 (PMC9920099; doi:10.3390/s23031693)
Supplement: Supplementary file 1 [file sensors-23-01693-s001.zip]

Archive with 1 entries (1 files):
- sensors-2145267-supplementary.pdf
